# Supplementary material for: Insights into substrate binding and utilization by hyaluronan synthase
Source: eLife. 2026 Mar 13;14:RP109624. doi: 10.7554/eLife.109624 (PMC12987647; doi:10.7554/eLife.109624)
Supplement: Figure 1—figure supplement 3—source data 1. [file elife-109624-fig1-figsupp3-data1.zip]

Archive with 2 entries (2 files):
- Figure 1 - figure supplement 3 - source data 1.tif
- __MACOSX/._Figure 1 - figure supplement 3 - source data 1.tif
