# Supplementary material for: Insights into substrate binding and utilization by hyaluronan synthase
Source: eLife. 2026 Mar 13;14:RP109624. doi: 10.7554/eLife.109624 (PMC12987647; doi:10.7554/eLife.109624)
Supplement: Figure 4—figure supplement 2—source data 1. [file elife-109624-fig4-figsupp2-data1.zip]

Archive with 6 entries (6 files):
- Figure 4 - figure supplement 2 - source data 1 - 2.tif
- __MACOSX/._Figure 4 - figure supplement 2 - source data 1 - 2.tif
- Figure 4 - figure supplement 2 - source data 1 - 3.tif
- __MACOSX/._Figure 4 - figure supplement 2 - source data 1 - 3.tif
- Figure 4 - figure supplement 2 - source data 1 - 1.tif
- __MACOSX/._Figure 4 - figure supplement 2 - source data 1 - 1.tif
